# Supplementary material for: Hands Deserve Better: A Systematic Review of Surgical Glove Indicator Systems and Identification of Glove Perforation
Source: J Clin Med. 2025 Nov 11;14(22):7977. doi: 10.3390/jcm14227977 (PMC12653389; doi:10.3390/jcm14227977)
Supplement: Supplementary file 1 [file jcm-14-07977-s001.zip]

Archive with 1 entries (1 files):
- jcm-3902311-supplementary.pdf
